# Supplementary material for: Efficacy of Soft-Rot Disease Biocontrol Agents in the Inhibition of Production Field Pathogen Isolates
Source: Microorganisms. 2023 Feb 1;11(2):372. doi: 10.3390/microorganisms11020372 (PMC9961933; doi:10.3390/microorganisms11020372)
Supplement: Supplementary file 1 [file microorganisms-11-00372-s001.zip]

Archive with 2 entries (2 files):
- Table S1.xlsx
- Table S2 - JC.xlsx
