# Supplementary material for: Efficacy of Soft-Rot Disease Biocontrol Agents in the Inhibition of Production Field Pathogen Isolates
Source: Microorganisms. 2023 Feb 1;11(2):372. doi: 10.3390/microorganisms11020372 (PMC9961933; doi:10.3390/microorganisms11020372)
Supplement: Supplementary file 1 [file microorganisms-11-00372-s001.zip › Table S1.xlsx]

## Sheet: Title page
	Dickeya and Pectobacterium species patterns in production fields excluded from certification process of potato tuber seeds
	Jérémy Cigna1,*, Kévin Robic1,2, Pauline Dewaegeneire1, Valérie Hélias1, Amélie Beury1, Denis Faure2,*
	1 French Federation of Seed Potato Growers (FN3PT/inov3PT), Paris, France; jeremy.cigna@inov3pt.fr;
	2 Paris-Saclay University, CEA, CNRS, Institute for Integrative Biology of the Cell (I2BC), Gif-sur-Yvette, France; denis.faure@i2bc.paris-saclay.fr
	* Correspondence: jeremy.cigna@inov3pt.fr; denis.faure@i2bc.paris-saclay.fr
	Table S1: Primers used in this study

## Sheet: Table S1
Table S1: Primers used in this study
	Target Organism	Primer name	Primer sequence (5'→ 3')	Product size	Reference
	Dickeya	ADE1	GATCAGAAAGCCCGCAGCCAGAT	420 bp	Nassar el al, 1996
		ADE2	CTGTGGCCGATCAGGATGGTTTTGTCGTGC
	Pectobacterium	Y1	TTACCGGACGCCGAGCTGTGGCGT	434 bp	Darrasse et al, 1994
		Y2	CAGGAAGATGTCGTTATCGCGAGT
	P. atrosepticum	Y45	TCACCGGACGCCGAACTGTGGCGT	438 bp	Frechon et al, 1998
		Y46	TCGCCAACGTTCAGCAGAACAAGT
	P. parmentieri	PW7011F	CTATGACGCTCGCGGGTTGCTGTT	140 bp	Kim et al, 2012
		PW7011R	CGGCGGCGTCGTAGTGGAAAGTC
	P. brasiliense	BR1f	GCGTGCCGGGTTTATGACCT	322 bp	Duarte et al, 2004
		L1r	CAAGGCATCCACCGT
	All pectobacterium and Dickeya species	gapA-7-F	ATCAAAGTAGGTATCAACGG	932 bp	Cigna et al, 2017
		gapA-938-R	TCRTACCARGAAACCAGTT
