# Supplementary material for: Efficacy of Soft-Rot Disease Biocontrol Agents in the Inhibition of Production Field Pathogen Isolates
Source: Microorganisms. 2023 Feb 1;11(2):372. doi: 10.3390/microorganisms11020372 (PMC9961933; doi:10.3390/microorganisms11020372)
Supplement: Supplementary file 1 [file microorganisms-11-00372-s001.zip › Table S2 - JC.xlsx]

## Sheet: Title page
	Dickeya and Pectobacterium species patterns in production fields excluded from certification process of potato tuber seeds
	Jérémy Cigna1,*, Kévin Robic1,2, Pauline Dewaegeneire1, Valérie Hélias1, Amélie Beury1, Denis Faure2,*
	1 French Federation of Seed Potato Growers (FN3PT/inov3PT), Paris, France; jeremy.cigna@inov3pt.fr;
	2 Paris-Saclay University, CEA, CNRS, Institute for Integrative Biology of the Cell (I2BC), Gif-sur-Yvette, France; denis.faure@i2bc.paris-saclay.fr
	* Correspondence: jeremy.cigna@inov3pt.fr; denis.faure@i2bc.paris-saclay.fr
	Table S2: Characteristics of the collected Dickeya and Pectobacterium isolates

## Sheet: 2.1 all isolates
strain	species	genus	plot	year	kind of plot	gapA version	number of different gapA versions by plot	number of different species by plot
6C1	P. atrosepticum	Pectobacterium	P1	2013	production field	atros1	10	5
12C1	P. atrosepticum	Pectobacterium	P1	2013	production field	atros1	10	5
16C1	P. atrosepticum	Pectobacterium	P1	2013	production field	atros1	10	5
17C1	P. atrosepticum	Pectobacterium	P1	2013	production field	atros1	10	5
18C1	P. atrosepticum	Pectobacterium	P1	2013	production field	atros1	10	5
19C1	P. atrosepticum	Pectobacterium	P1	2013	production field	atros1	10	5
20C1	P. atrosepticum	Pectobacterium	P1	2013	production field	atros1	10	5
22C1	P. atrosepticum	Pectobacterium	P1	2013	production field	atros1	10	5
25C1	P. atrosepticum	Pectobacterium	P1	2013	production field	atros1	10	5
27C1	P. atrosepticum	Pectobacterium	P1	2013	production field	atros1	10	5
28C1	P. atrosepticum	Pectobacterium	P1	2013	production field	atros1	10	5
29C1	P. atrosepticum	Pectobacterium	P1	2013	production field	atros1	10	5
30C1	P. atrosepticum	Pectobacterium	P1	2013	production field	atros1	10	5
31C1	P. atrosepticum	Pectobacterium	P1	2013	production field	atros1	10	5
32C1	P. atrosepticum	Pectobacterium	P1	2013	production field	atros1	10	5
3C1	P. atrosepticum	Pectobacterium	P1	2013	production field	atros2	10	5
23C1	P. atrosepticum	Pectobacterium	P1	2013	production field	atros2	10	5
15C1	P. brasiliense	Pectobacterium	P1	2013	production field	brasi1	10	5
24C1	P. brasiliense	Pectobacterium	P1	2013	production field	brasi1	10	5
7C1	P. carotovorum	Pectobacterium	P1	2013	production field	carot1	10	5
4C1	P. polaris	Pectobacterium	P1	2013	production field	NA	10	5
9C1	P. atrosepticum	Pectobacterium	P1	2013	production field	NA	10	5
11C1	P. parmentieri	Pectobacterium	P1	2013	production field	parme3	10	5
1C1	P. polaris	Pectobacterium	P1	2013	production field	polar1	10	5
2C1	P. polaris	Pectobacterium	P1	2013	production field	polar2	10	5
10C1	P. polaris	Pectobacterium	P1	2013	production field	polar2	10	5
5C1	P. polaris	Pectobacterium	P1	2013	production field	polar3	10	5
26C1	P. polaris	Pectobacterium	P1	2013	production field	polar3	10	5
13C1	P. polaris	Pectobacterium	P1	2013	production field	polar4	10	5
14C1	P. polaris	Pectobacterium	P1	2013	production field	polar4	10	5
21C1	P. polaris	Pectobacterium	P1	2013	production field	polar5	10	5
Am4a	P. brasiliense	Pectobacterium	P10	2015	production field	brasi1	3	3
Am5a	P. parmentieri	Pectobacterium	P10	2015	production field	NA	3	3
Am33a	P. parmentieri	Pectobacterium	P10	2015	production field	NA	3	3
Am15a	P. parmentieri	Pectobacterium	P10	2015	production field	parme3	3	3
Am3a	D. solani	Dickeya	P10	2015	production field	solan1	3	3
Am6a	D. solani	Dickeya	P10	2015	production field	solan1	3	3
Am7a	D. solani	Dickeya	P10	2015	production field	solan1	3	3
Am8a	D. solani	Dickeya	P10	2015	production field	solan1	3	3
Am9a	D. solani	Dickeya	P10	2015	production field	solan1	3	3
Am11a	D. solani	Dickeya	P10	2015	production field	solan1	3	3
Am12a	D. solani	Dickeya	P10	2015	production field	solan1	3	3
Am13a	D. solani	Dickeya	P10	2015	production field	solan1	3	3
Am14a	D. solani	Dickeya	P10	2015	production field	solan1	3	3
Am16a	D. solani	Dickeya	P10	2015	production field	solan1	3	3
Am18a	D. solani	Dickeya	P10	2015	production field	solan1	3	3
Am19b	D. solani	Dickeya	P10	2015	production field	solan1	3	3
Am20a	D. solani	Dickeya	P10	2015	production field	solan1	3	3
Am21b	D. solani	Dickeya	P10	2015	production field	solan1	3	3
Am22b	D. solani	Dickeya	P10	2015	production field	solan1	3	3
Am23a	D. solani	Dickeya	P10	2015	production field	solan1	3	3
Am24a	D. solani	Dickeya	P10	2015	production field	solan1	3	3
Am25a	D. solani	Dickeya	P10	2015	production field	solan1	3	3
Am26a	D. solani	Dickeya	P10	2015	production field	solan1	3	3
Am27a	D. solani	Dickeya	P10	2015	production field	solan1	3	3
Am28a	D. solani	Dickeya	P10	2015	production field	solan1	3	3
Am29a	D. solani	Dickeya	P10	2015	production field	solan1	3	3
Am30a	D. solani	Dickeya	P10	2015	production field	solan1	3	3
Am31a	D. solani	Dickeya	P10	2015	production field	solan1	3	3
Am32a	D. solani	Dickeya	P10	2015	production field	solan1	3	3
Am34a	D. solani	Dickeya	P10	2015	production field	solan1	3	3
Am35a	D. solani	Dickeya	P10	2015	production field	solan1	3	3
16Am7a	P. brasiliense	Pectobacterium	P10rep	2016	experimental parcel	brasi1	3	3
16Am1a	P. parmentieri	Pectobacterium	P10rep	2016	experimental parcel	parme1	3	3
16Am2a	D. solani	Dickeya	P10rep	2016	experimental parcel	solan1	3	3
16Am3a	D. solani	Dickeya	P10rep	2016	experimental parcel	solan1	3	3
16Am4a	D. solani	Dickeya	P10rep	2016	experimental parcel	solan1	3	3
16Am5a	D. solani	Dickeya	P10rep	2016	experimental parcel	solan1	3	3
16Am6a	D. solani	Dickeya	P10rep	2016	experimental parcel	solan1	3	3
16Am8a	D. solani	Dickeya	P10rep	2016	experimental parcel	solan1	3	3
16Am9a	D. solani	Dickeya	P10rep	2016	experimental parcel	solan1	3	3
16Am10a	D. solani	Dickeya	P10rep	2016	experimental parcel	solan1	3	3
16Am13a	D. solani	Dickeya	P10rep	2016	experimental parcel	solan1	3	3
16Am14a	D. solani	Dickeya	P10rep	2016	experimental parcel	solan1	3	3
16Am15a	D. solani	Dickeya	P10rep	2016	experimental parcel	solan1	3	3
16Am17a	D. solani	Dickeya	P10rep	2016	experimental parcel	solan1	3	3
16Am18a	D. solani	Dickeya	P10rep	2016	experimental parcel	solan1	3	3
16Am19a	D. solani	Dickeya	P10rep	2016	experimental parcel	solan1	3	3
16Am20a	D. solani	Dickeya	P10rep	2016	experimental parcel	solan1	3	3
16Am21a	D. solani	Dickeya	P10rep	2016	experimental parcel	solan1	3	3
16Am22a	D. solani	Dickeya	P10rep	2016	experimental parcel	solan1	3	3
16Am23a	D. solani	Dickeya	P10rep	2016	experimental parcel	solan1	3	3
16Am24a	D. solani	Dickeya	P10rep	2016	experimental parcel	solan1	3	3
16Am25a	D. solani	Dickeya	P10rep	2016	experimental parcel	solan1	3	3
16Am26a	D. solani	Dickeya	P10rep	2016	experimental parcel	solan1	3	3
16Am27a	D. solani	Dickeya	P10rep	2016	experimental parcel	solan1	3	3
16Am28a	D. solani	Dickeya	P10rep	2016	experimental parcel	solan1	3	3
16Am29a	D. solani	Dickeya	P10rep	2016	experimental parcel	solan1	3	3
16Am30a	D. solani	Dickeya	P10rep	2016	experimental parcel	solan1	3	3
16Am32a	D. solani	Dickeya	P10rep	2016	experimental parcel	solan1	3	3
M16P11	P. atrosepticum	Pectobacterium	P11	2016	production field	atros1	4	4
M22P11	P. atrosepticum	Pectobacterium	P11	2016	production field	atros1	4	4
M32P11	P. atrosepticum	Pectobacterium	P11	2016	production field	atros1	4	4
M28P11	P. brasiliense	Pectobacterium	P11	2016	production field	brasi1	4	4
M30P11	P. brasiliense	Pectobacterium	P11	2016	production field	brasi1	4	4
M1P11	D. solani	Dickeya	P11	2016	production field	solan1	4	4
M2P11	D. solani	Dickeya	P11	2016	production field	solan1	4	4
M6P11	D. solani	Dickeya	P11	2016	production field	solan1	4	4
M7P11	D. solani	Dickeya	P11	2016	production field	solan1	4	4
M9P11	D. solani	Dickeya	P11	2016	production field	solan1	4	4
M10P11	D. solani	Dickeya	P11	2016	production field	solan1	4	4
M11P11	D. solani	Dickeya	P11	2016	production field	solan1	4	4
M12P11	D. solani	Dickeya	P11	2016	production field	solan1	4	4
M13P11	D. solani	Dickeya	P11	2016	production field	solan1	4	4
M14P11	D. solani	Dickeya	P11	2016	production field	solan1	4	4
M15P11	D. solani	Dickeya	P11	2016	production field	solan1	4	4
M17P11	D. solani	Dickeya	P11	2016	production field	solan1	4	4
M18P11	D. solani	Dickeya	P11	2016	production field	solan1	4	4
M19P11	D. solani	Dickeya	P11	2016	production field	solan1	4	4
M20P11	D. solani	Dickeya	P11	2016	production field	solan1	4	4
M21P11	D. solani	Dickeya	P11	2016	production field	solan1	4	4
M24P11	D. solani	Dickeya	P11	2016	production field	solan1	4	4
M25P11	D. solani	Dickeya	P11	2016	production field	solan1	4	4
M26P11	D. solani	Dickeya	P11	2016	production field	solan1	4	4
M27P11	D. solani	Dickeya	P11	2016	production field	solan1	4	4
M33P11	D. solani	Dickeya	P11	2016	production field	solan1	4	4
M35P11	D. solani	Dickeya	P11	2016	production field	solan1	4	4
M34P11	P. versatile	Pectobacterium	P11	2016	production field	versa1	4	4
K1P12	D. dianthicola	Dickeya	P12	2016	production field	diant1	4	4
K2P12	D. dianthicola	Dickeya	P12	2016	production field	diant1	4	4
K3P12	D. dianthicola	Dickeya	P12	2016	production field	diant1	4	4
K5P12	D. dianthicola	Dickeya	P12	2016	production field	diant1	4	4
K7P12	D. dianthicola	Dickeya	P12	2016	production field	diant1	4	4
K8P12	D. dianthicola	Dickeya	P12	2016	production field	diant1	4	4
K9P12	D. dianthicola	Dickeya	P12	2016	production field	diant1	4	4
K10P12	D. dianthicola	Dickeya	P12	2016	production field	diant1	4	4
K11P12	D. dianthicola	Dickeya	P12	2016	production field	diant1	4	4
K13P12	D. dianthicola	Dickeya	P12	2016	production field	diant1	4	4
K15P12	D. dianthicola	Dickeya	P12	2016	production field	diant1	4	4
K16P12	D. dianthicola	Dickeya	P12	2016	production field	diant1	4	4
K17P12	D. dianthicola	Dickeya	P12	2016	production field	diant1	4	4
K18P12	D. dianthicola	Dickeya	P12	2016	production field	diant1	4	4
K20P12	D. dianthicola	Dickeya	P12	2016	production field	diant1	4	4
K22P12	D. dianthicola	Dickeya	P12	2016	production field	diant1	4	4
K26P12	D. dianthicola	Dickeya	P12	2016	production field	diant1	4	4
K27P12	D. dianthicola	Dickeya	P12	2016	production field	diant1	4	4
K28P12	D. dianthicola	Dickeya	P12	2016	production field	diant1	4	4
K29P12	D. dianthicola	Dickeya	P12	2016	production field	diant1	4	4
K30P12	D. dianthicola	Dickeya	P12	2016	production field	diant1	4	4
K31P12	D. dianthicola	Dickeya	P12	2016	production field	diant1	4	4
K33P12	D. dianthicola	Dickeya	P12	2016	production field	diant1	4	4
K34P12	D. dianthicola	Dickeya	P12	2016	production field	diant1	4	4
K35P12	D. dianthicola	Dickeya	P12	2016	production field	diant1	4	4
K4P12	P. parmentieri	Pectobacterium	P12	2016	production field	NA	4	4
K19P12	P. parmentieri	Pectobacterium	P12	2016	production field	parme1	4	4
K24P12	P. parmentieri	Pectobacterium	P12	2016	production field	parme1	4	4
K21P12	P. parvum	Pectobacterium	P12	2016	production field	parvu1	4	4
K6P12	D. solani	Dickeya	P12	2016	production field	solan1	4	4
K14P12	D. solani	Dickeya	P12	2016	production field	solan1	4	4
K23P12	D. solani	Dickeya	P12	2016	production field	solan1	4	4
K25P12	D. solani	Dickeya	P12	2016	production field	solan1	4	4
17K1	D. dianthicola	Dickeya	P12rep	2017	experimental parcel	diant1	3	3
17K2A	D. dianthicola	Dickeya	P12rep	2017	experimental parcel	diant1	3	3
17K2B	D. dianthicola	Dickeya	P12rep	2017	experimental parcel	diant1	3	3
17K3	D. dianthicola	Dickeya	P12rep	2017	experimental parcel	diant1	3	3
17K4	D. dianthicola	Dickeya	P12rep	2017	experimental parcel	diant1	3	3
17K5	D. dianthicola	Dickeya	P12rep	2017	experimental parcel	diant1	3	3
17K6	D. dianthicola	Dickeya	P12rep	2017	experimental parcel	diant1	3	3
17K7	D. dianthicola	Dickeya	P12rep	2017	experimental parcel	diant1	3	3
17K8	D. dianthicola	Dickeya	P12rep	2017	experimental parcel	diant1	3	3
17K9	D. dianthicola	Dickeya	P12rep	2017	experimental parcel	diant1	3	3
17K10	D. dianthicola	Dickeya	P12rep	2017	experimental parcel	diant1	3	3
17K11	D. dianthicola	Dickeya	P12rep	2017	experimental parcel	diant1	3	3
17K12	D. dianthicola	Dickeya	P12rep	2017	experimental parcel	diant1	3	3
17K13	D. dianthicola	Dickeya	P12rep	2017	experimental parcel	diant1	3	3
17K14	D. dianthicola	Dickeya	P12rep	2017	experimental parcel	diant1	3	3
17K15	D. dianthicola	Dickeya	P12rep	2017	experimental parcel	diant1	3	3
17K16	D. dianthicola	Dickeya	P12rep	2017	experimental parcel	diant1	3	3
17K18	D. dianthicola	Dickeya	P12rep	2017	experimental parcel	diant1	3	3
17K19	D. dianthicola	Dickeya	P12rep	2017	experimental parcel	diant1	3	3
17K21	D. dianthicola	Dickeya	P12rep	2017	experimental parcel	diant1	3	3
17K22	D. dianthicola	Dickeya	P12rep	2017	experimental parcel	diant1	3	3
17K23	D. dianthicola	Dickeya	P12rep	2017	experimental parcel	diant1	3	3
17K24	D. dianthicola	Dickeya	P12rep	2017	experimental parcel	diant1	3	3
17K25	D. dianthicola	Dickeya	P12rep	2017	experimental parcel	diant1	3	3
17K27	D. dianthicola	Dickeya	P12rep	2017	experimental parcel	diant1	3	3
17K28	D. dianthicola	Dickeya	P12rep	2017	experimental parcel	diant1	3	3
17K29	D. dianthicola	Dickeya	P12rep	2017	experimental parcel	diant1	3	3
17K26	P. parmentieri	Pectobacterium	P12rep	2017	experimental parcel	parme3	3	3
17K20	D. solani	Dickeya	P12rep	2017	experimental parcel	solan1	3	3
CH28	P. atrosepticum	Pectobacterium	P13	2016	production field	atros1	4	3
CH10	P. parmentieri	Pectobacterium	P13	2016	production field	parme1	4	3
CH22	P. parmentieri	Pectobacterium	P13	2016	production field	parme1	4	3
CH26	P. parmentieri	Pectobacterium	P13	2016	production field	parme1	4	3
CH3	P. parmentieri	Pectobacterium	P13	2016	production field	parme2	4	3
CH14	P. parmentieri	Pectobacterium	P13	2016	production field	parme2	4	3
CH1	D. solani	Dickeya	P13	2016	production field	solan1	4	3
CH2	D. solani	Dickeya	P13	2016	production field	solan1	4	3
CH4	D. solani	Dickeya	P13	2016	production field	solan1	4	3
CH5	D. solani	Dickeya	P13	2016	production field	solan1	4	3
CH6	D. solani	Dickeya	P13	2016	production field	solan1	4	3
CH7	D. solani	Dickeya	P13	2016	production field	solan1	4	3
CH8	D. solani	Dickeya	P13	2016	production field	solan1	4	3
CH9	D. solani	Dickeya	P13	2016	production field	solan1	4	3
CH11	D. solani	Dickeya	P13	2016	production field	solan1	4	3
CH12	D. solani	Dickeya	P13	2016	production field	solan1	4	3
CH13	D. solani	Dickeya	P13	2016	production field	solan1	4	3
CH15	D. solani	Dickeya	P13	2016	production field	solan1	4	3
CH16	D. solani	Dickeya	P13	2016	production field	solan1	4	3
CH17	D. solani	Dickeya	P13	2016	production field	solan1	4	3
CH18	D. solani	Dickeya	P13	2016	production field	solan1	4	3
CH19	D. solani	Dickeya	P13	2016	production field	solan1	4	3
CH20	D. solani	Dickeya	P13	2016	production field	solan1	4	3
CH21	D. solani	Dickeya	P13	2016	production field	solan1	4	3
CH23	D. solani	Dickeya	P13	2016	production field	solan1	4	3
CH24	D. solani	Dickeya	P13	2016	production field	solan1	4	3
CH25	D. solani	Dickeya	P13	2016	production field	solan1	4	3
CH27	D. solani	Dickeya	P13	2016	production field	solan1	4	3
CH29	D. solani	Dickeya	P13	2016	production field	solan1	4	3
CH30	D. solani	Dickeya	P13	2016	production field	solan1	4	3
CH31	D. solani	Dickeya	P13	2016	production field	solan1	4	3
CH32	D. solani	Dickeya	P13	2016	production field	solan1	4	3
P14K7	P. brasiliense	Pectobacterium	P14	2017	production field	brasi1	6	4
P14K14	P. brasiliense	Pectobacterium	P14	2017	production field	brasi1	6	4
P14K17	P. brasiliense	Pectobacterium	P14	2017	production field	brasi1	6	4
P14K23B	P. brasiliense	Pectobacterium	P14	2017	production field	brasi1	6	4
P14K24A	P. brasiliense	Pectobacterium	P14	2017	production field	brasi1	6	4
P14K30	P. brasiliense	Pectobacterium	P14	2017	production field	brasi1	6	4
P14K32	P. brasiliense	Pectobacterium	P14	2017	production field	brasi1	6	4
P14K2	D. dianthicola	Dickeya	P14	2017	production field	diant1	6	4
P14K11	D. dianthicola	Dickeya	P14	2017	production field	diant1	6	4
P14K16	D. dianthicola	Dickeya	P14	2017	production field	diant1	6	4
P14K20	D. dianthicola	Dickeya	P14	2017	production field	diant1	6	4
P14K22	D. dianthicola	Dickeya	P14	2017	production field	diant1	6	4
P14K23A	D. dianthicola	Dickeya	P14	2017	production field	diant1	6	4
P14K24B	D. dianthicola	Dickeya	P14	2017	production field	diant1	6	4
P14K25	D. dianthicola	Dickeya	P14	2017	production field	diant1	6	4
P14K28	D. dianthicola	Dickeya	P14	2017	production field	diant1	6	4
P14K13	P. parmentieri	Pectobacterium	P14	2017	production field	NA	6	4
P14K4	P. parmentieri	Pectobacterium	P14	2017	production field	parme1	6	4
P14K6	P. parmentieri	Pectobacterium	P14	2017	production field	parme1	6	4
P14K8	P. parmentieri	Pectobacterium	P14	2017	production field	parme1	6	4
P14K9	P. parmentieri	Pectobacterium	P14	2017	production field	parme1	6	4
P14K21	P. parmentieri	Pectobacterium	P14	2017	production field	parme1	6	4
P14K26	P. parmentieri	Pectobacterium	P14	2017	production field	parme1	6	4
P14K27	P. parmentieri	Pectobacterium	P14	2017	production field	parme1	6	4
P14K29B	P. parmentieri	Pectobacterium	P14	2017	production field	parme1	6	4
P14K31	P. parmentieri	Pectobacterium	P14	2017	production field	parme1	6	4
P14K12	P. parmentieri	Pectobacterium	P14	2017	production field	parme2	6	4
P14K15	P. parmentieri	Pectobacterium	P14	2017	production field	parme3	6	4
P14K33	P. parmentieri	Pectobacterium	P14	2017	production field	parme3	6	4
P14K1	D. solani	Dickeya	P14	2017	production field	solan1	6	4
P14K5	D. solani	Dickeya	P14	2017	production field	solan1	6	4
P14K10	D. solani	Dickeya	P14	2017	production field	solan1	6	4
P14K18	D. solani	Dickeya	P14	2017	production field	solan1	6	4
P15I6	P. brasiliense	Pectobacterium	P15	2017	production field	brasi2	9	6
P15I11	P. brasiliense	Pectobacterium	P15	2017	production field	brasi2	9	6
P15I13	P. brasiliense	Pectobacterium	P15	2017	production field	brasi3	9	6
P15I14	P. brasiliense	Pectobacterium	P15	2017	production field	brasi4	9	6
P15I30	P. brasiliense	Pectobacterium	P15	2017	production field	brasi5	9	6
P15I1	D. dianthicola	Dickeya	P15	2017	production field	diant1	9	6
P15I2	D. dianthicola	Dickeya	P15	2017	production field	diant1	9	6
P15I3	D. dianthicola	Dickeya	P15	2017	production field	diant1	9	6
P15I4	D. dianthicola	Dickeya	P15	2017	production field	diant1	9	6
P15I5	D. dianthicola	Dickeya	P15	2017	production field	diant1	9	6
P15I8	D. dianthicola	Dickeya	P15	2017	production field	diant1	9	6
P15I9	D. dianthicola	Dickeya	P15	2017	production field	diant1	9	6
P15I10	D. dianthicola	Dickeya	P15	2017	production field	diant1	9	6
P15I15	D. dianthicola	Dickeya	P15	2017	production field	diant1	9	6
P15I17	D. dianthicola	Dickeya	P15	2017	production field	diant1	9	6
P15I18	D. dianthicola	Dickeya	P15	2017	production field	diant1	9	6
P15I19	D. dianthicola	Dickeya	P15	2017	production field	diant1	9	6
P15I22	D. dianthicola	Dickeya	P15	2017	production field	diant1	9	6
P15I23	D. dianthicola	Dickeya	P15	2017	production field	diant1	9	6
P15I25	D. dianthicola	Dickeya	P15	2017	production field	diant1	9	6
P15I26	D. dianthicola	Dickeya	P15	2017	production field	diant1	9	6
P15I27	D. dianthicola	Dickeya	P15	2017	production field	diant1	9	6
P15I29	D. dianthicola	Dickeya	P15	2017	production field	diant1	9	6
P15I32	D. dianthicola	Dickeya	P15	2017	production field	diant1	9	6
P15I33	D. dianthicola	Dickeya	P15	2017	production field	diant1	9	6
P15I34	D. dianthicola	Dickeya	P15	2017	production field	diant1	9	6
P15I35	D. dianthicola	Dickeya	P15	2017	production field	diant1	9	6
P15I28	P. polaris	Pectobacterium	P15	2017	production field	NA	9	6
P15I21	P. odoriferum	Pectobacterium	P15	2017	production field	odori2	9	6
P15I20	P. parmentieri	Pectobacterium	P15	2017	production field	parme3	9	6
P15I7	P. parvum	Pectobacterium	P15	2017	production field	parvu1	9	6
P15I24	P. polaris	Pectobacterium	P15	2017	production field	polar10	9	6
P17B19	P. brasiliense	Pectobacterium	P17	2017	production field	brasi1	3	3
P17B2	D. dianthicola	Dickeya	P17	2017	production field	diant1	3	3
P17B4	D. dianthicola	Dickeya	P17	2017	production field	diant1	3	3
P17B5	D. dianthicola	Dickeya	P17	2017	production field	diant1	3	3
P17B6	D. dianthicola	Dickeya	P17	2017	production field	diant1	3	3
P17B8	D. dianthicola	Dickeya	P17	2017	production field	diant1	3	3
P17B13	D. dianthicola	Dickeya	P17	2017	production field	diant1	3	3
P17B14	D. dianthicola	Dickeya	P17	2017	production field	diant1	3	3
P17B16	D. dianthicola	Dickeya	P17	2017	production field	diant1	3	3
P17B17	D. dianthicola	Dickeya	P17	2017	production field	diant1	3	3
P17B20	D. dianthicola	Dickeya	P17	2017	production field	diant1	3	3
P17B22	D. dianthicola	Dickeya	P17	2017	production field	diant1	3	3
P17B23	D. dianthicola	Dickeya	P17	2017	production field	diant1	3	3
P17B24	D. dianthicola	Dickeya	P17	2017	production field	diant1	3	3
P17B26	D. dianthicola	Dickeya	P17	2017	production field	diant1	3	3
P17B27	D. dianthicola	Dickeya	P17	2017	production field	diant1	3	3
P17B28	D. dianthicola	Dickeya	P17	2017	production field	diant1	3	3
P17B29	D. dianthicola	Dickeya	P17	2017	production field	diant1	3	3
P17B30	D. dianthicola	Dickeya	P17	2017	production field	diant1	3	3
P17B31	D. dianthicola	Dickeya	P17	2017	production field	diant1	3	3
P17B33	D. dianthicola	Dickeya	P17	2017	production field	diant1	3	3
P17B34	D. dianthicola	Dickeya	P17	2017	production field	diant1	3	3
P17B11	D. solani	Dickeya	P17	2017	production field	solan1	3	3
40C2	D. dianthicola	Dickeya	P2	2013	production field	diant1	7	4
41C1	D. dianthicola	Dickeya	P2	2013	production field	diant1	7	4
42C1	D. dianthicola	Dickeya	P2	2013	production field	diant1	7	4
43C1	D. dianthicola	Dickeya	P2	2013	production field	diant1	7	4
48C1	D. dianthicola	Dickeya	P2	2013	production field	diant1	7	4
49C1	D. dianthicola	Dickeya	P2	2013	production field	diant1	7	4
50C1	D. dianthicola	Dickeya	P2	2013	production field	diant1	7	4
51C1	D. dianthicola	Dickeya	P2	2013	production field	diant1	7	4
52C2	D. dianthicola	Dickeya	P2	2013	production field	diant1	7	4
53C2	D. dianthicola	Dickeya	P2	2013	production field	diant1	7	4
56C2	D. dianthicola	Dickeya	P2	2013	production field	diant1	7	4
58C2	D. dianthicola	Dickeya	P2	2013	production field	diant1	7	4
59C2	D. dianthicola	Dickeya	P2	2013	production field	diant1	7	4
60C2	D. dianthicola	Dickeya	P2	2013	production field	diant1	7	4
61C1	D. dianthicola	Dickeya	P2	2013	production field	diant1	7	4
62C1	D. dianthicola	Dickeya	P2	2013	production field	diant1	7	4
64C2	D. dianthicola	Dickeya	P2	2013	production field	diant1	7	4
65C2	D. dianthicola	Dickeya	P2	2013	production field	diant1	7	4
67C2	D. dianthicola	Dickeya	P2	2013	production field	diant1	7	4
68C2	D. dianthicola	Dickeya	P2	2013	production field	diant1	7	4
72C1	D. dianthicola	Dickeya	P2	2013	production field	diant1	7	4
73AC1	D. dianthicola	Dickeya	P2	2013	production field	diant1	7	4
73BC1	D. dianthicola	Dickeya	P2	2013	production field	diant1	7	4
74C2	D. dianthicola	Dickeya	P2	2013	production field	diant1	7	4
55C1	P. parmentieri	Pectobacterium	P2	2013	production field	parme2	7	4
44C1	P. parmentieri	Pectobacterium	P2	2013	production field	parme3	7	4
47C1	P. polaris	Pectobacterium	P2	2013	production field	polar6	7	4
69C2	P. polaris	Pectobacterium	P2	2013	production field	polar6	7	4
66C1	P. polaris	Pectobacterium	P2	2013	production field	polar7	7	4
54C1	P. versatile	Pectobacterium	P2	2013	production field	versa1	7	4
57C1	P. versatile	Pectobacterium	P2	2013	production field	versa2	7	4
I33a	D. dianthicola	Dickeya	P2rep	2014	experimental parcel	diant1	5	4
L21b	D. dianthicola	Dickeya	P2rep	2014	experimental parcel	diant1	5	4
E19a2	D. dianthicola	Dickeya	P2rep	2014	experimental parcel	diant1	5	4
H32a	D. dianthicola	Dickeya	P2rep	2014	experimental parcel	diant1	5	4
B9b	D. dianthicola	Dickeya	P2rep	2014	experimental parcel	diant1	5	4
I8a	D. dianthicola	Dickeya	P2rep	2014	experimental parcel	diant1	5	4
J4b	D. dianthicola	Dickeya	P2rep	2014	experimental parcel	diant1	5	4
A5a	D. dianthicola	Dickeya	P2rep	2014	experimental parcel	diant1	5	4
J24a	D. dianthicola	Dickeya	P2rep	2014	experimental parcel	diant1	5	4
B26a	D. dianthicola	Dickeya	P2rep	2014	experimental parcel	diant1	5	4
H29a	D. dianthicola	Dickeya	P2rep	2014	experimental parcel	diant1	5	4
C31a	D. dianthicola	Dickeya	P2rep	2014	experimental parcel	diant1	5	4
E28a	D. dianthicola	Dickeya	P2rep	2014	experimental parcel	diant1	5	4
E27a	D. dianthicola	Dickeya	P2rep	2014	experimental parcel	diant1	5	4
C18b	D. dianthicola	Dickeya	P2rep	2014	experimental parcel	diant1	5	4
E17a2	D. dianthicola	Dickeya	P2rep	2014	experimental parcel	diant1	5	4
E23b	D. dianthicola	Dickeya	P2rep	2014	experimental parcel	diant1	5	4
E17a1	D. dianthicola	Dickeya	P2rep	2014	experimental parcel	diant1	5	4
B16b	D. dianthicola	Dickeya	P2rep	2014	experimental parcel	diant1	5	4
I14a	D. dianthicola	Dickeya	P2rep	2014	experimental parcel	diant1	5	4
F10b	D. dianthicola	Dickeya	P2rep	2014	experimental parcel	diant1	5	4
E19b1	D. dianthicola	Dickeya	P2rep	2014	experimental parcel	diant1	5	4
J4a	P. polaris	Pectobacterium	P2rep	2014	experimental parcel	NA	5	4
I29a	P. polaris	Pectobacterium	P2rep	2014	experimental parcel	NA	5	4
E19a1	P. parmentieri	Pectobacterium	P2rep	2014	experimental parcel	parme1	5	4
A9aa1	P. parmentieri	Pectobacterium	P2rep	2014	experimental parcel	parme3	5	4
H7aa1	P. polaris	Pectobacterium	P2rep	2014	experimental parcel	polar8	5	4
C12b	P. versatile	Pectobacterium	P2rep	2014	experimental parcel	versa1	5	4
H1a	P. atrosepticum	Pectobacterium	P3	2014	production field	atros1	4	2
H2a	P. atrosepticum	Pectobacterium	P3	2014	production field	atros1	4	2
H3a	P. atrosepticum	Pectobacterium	P3	2014	production field	atros1	4	2
H5a	P. atrosepticum	Pectobacterium	P3	2014	production field	atros1	4	2
H7a	P. atrosepticum	Pectobacterium	P3	2014	production field	atros1	4	2
H8a	P. atrosepticum	Pectobacterium	P3	2014	production field	atros1	4	2
H10	P. atrosepticum	Pectobacterium	P3	2014	production field	atros1	4	2
H14a	P. atrosepticum	Pectobacterium	P3	2014	production field	atros1	4	2
H15a	P. atrosepticum	Pectobacterium	P3	2014	production field	atros1	4	2
H16a	P. atrosepticum	Pectobacterium	P3	2014	production field	atros1	4	2
H18a	P. atrosepticum	Pectobacterium	P3	2014	production field	atros1	4	2
H19	P. atrosepticum	Pectobacterium	P3	2014	production field	atros1	4	2
H22a	P. atrosepticum	Pectobacterium	P3	2014	production field	atros1	4	2
H23a	P. atrosepticum	Pectobacterium	P3	2014	production field	atros1	4	2
H4a	P. atrosepticum	Pectobacterium	P3	2014	production field	NA	4	2
H9a	P. parmentieri	Pectobacterium	P3	2014	production field	NA	4	2
H12a	P. parmentieri	Pectobacterium	P3	2014	production field	NA	4	2
H5b	P. parmentieri	Pectobacterium	P3	2014	production field	parme1	4	2
H11a	P. parmentieri	Pectobacterium	P3	2014	production field	parme1	4	2
H17a	P. parmentieri	Pectobacterium	P3	2014	production field	parme1	4	2
H21a	P. parmentieri	Pectobacterium	P3	2014	production field	parme1	4	2
H1b	P. parmentieri	Pectobacterium	P3	2014	production field	parme2	4	2
H26a	P. parmentieri	Pectobacterium	P3	2014	production field	parme2	4	2
H6a	P. parmentieri	Pectobacterium	P3	2014	production field	parme3	4	2
H13	P. parmentieri	Pectobacterium	P3	2014	production field	parme3	4	2
H24a	P. parmentieri	Pectobacterium	P3	2014	production field	parme3	4	2
H27a	P. parmentieri	Pectobacterium	P3	2014	production field	parme3	4	2
R3a	P. atrosepticum	Pectobacterium	P4	2014	production field	atros2	6	3
R4a	P. atrosepticum	Pectobacterium	P4	2014	production field	NA	6	3
R6a	P. atrosepticum	Pectobacterium	P4	2014	production field	NA	6	3
R11a	P. atrosepticum	Pectobacterium	P4	2014	production field	NA	6	3
R12	P. atrosepticum	Pectobacterium	P4	2014	production field	NA	6	3
R13a	P. atrosepticum	Pectobacterium	P4	2014	production field	NA	6	3
R18a	P. atrosepticum	Pectobacterium	P4	2014	production field	NA	6	3
R19a	P. atrosepticum	Pectobacterium	P4	2014	production field	NA	6	3
R22a	P. atrosepticum	Pectobacterium	P4	2014	production field	NA	6	3
R26a	P. atrosepticum	Pectobacterium	P4	2014	production field	NA	6	3
R30a	P. atrosepticum	Pectobacterium	P4	2014	production field	NA	6	3
R32a	P. atrosepticum	Pectobacterium	P4	2014	production field	NA	6	3
R29	P. polaris	Pectobacterium	P4	2014	production field	polar3	6	3
R1a	P. versatile	Pectobacterium	P4	2014	production field	versa3	6	3
R17a	P. versatile	Pectobacterium	P4	2014	production field	versa4	6	3
R21a	P. versatile	Pectobacterium	P4	2014	production field	versa5	6	3
R23a	P. versatile	Pectobacterium	P4	2014	production field	versa5	6	3
RSOL3a	P. versatile	Pectobacterium	P4	2014	production field	versa5	6	3
RSOL1a	P. versatile	Pectobacterium	P4	2014	production field	versa6	6	3
Sp1a	D. solani	Dickeya	P5	2014	production field	solan1	2	2
Sp2a	D. solani	Dickeya	P5	2014	production field	solan1	2	2
Sp3a	D. solani	Dickeya	P5	2014	production field	solan1	2	2
Sp5a	D. solani	Dickeya	P5	2014	production field	solan1	2	2
Sp6a	D. solani	Dickeya	P5	2014	production field	solan1	2	2
Sp7a	D. solani	Dickeya	P5	2014	production field	solan1	2	2
Sp8a	D. solani	Dickeya	P5	2014	production field	solan1	2	2
Sp9a	D. solani	Dickeya	P5	2014	production field	solan1	2	2
Sp12a	D. solani	Dickeya	P5	2014	production field	solan1	2	2
Sp13a	D. solani	Dickeya	P5	2014	production field	solan1	2	2
Sp14a	D. solani	Dickeya	P5	2014	production field	solan1	2	2
Sp15a	D. solani	Dickeya	P5	2014	production field	solan1	2	2
Sp16TFa	D. solani	Dickeya	P5	2014	production field	solan1	2	2
Sp17a	D. solani	Dickeya	P5	2014	production field	solan1	2	2
Sp18a	D. solani	Dickeya	P5	2014	production field	solan1	2	2
Sp20a	D. solani	Dickeya	P5	2014	production field	solan1	2	2
Sp20bisa	D. solani	Dickeya	P5	2014	production field	solan1	2	2
Sp21a	D. solani	Dickeya	P5	2014	production field	solan1	2	2
Sp22a	D. solani	Dickeya	P5	2014	production field	solan1	2	2
Sp23a	D. solani	Dickeya	P5	2014	production field	solan1	2	2
Sp27a	D. solani	Dickeya	P5	2014	production field	solan1	2	2
Sp28a	D. solani	Dickeya	P5	2014	production field	solan1	2	2
Sp30a	D. solani	Dickeya	P5	2014	production field	solan1	2	2
Sp31a	D. solani	Dickeya	P5	2014	production field	solan1	2	2
Sp32a	D. solani	Dickeya	P5	2014	production field	solan1	2	2
SpSol1a	D. solani	Dickeya	P5	2014	production field	solan1	2	2
SpSol3a	D. solani	Dickeya	P5	2014	production field	solan1	2	2
Sp11a	P. versatile	Pectobacterium	P5	2014	production field	versa7	2	2
M1a	P. brasiliense	Pectobacterium	P6	2014	production field	brasi1	4	3
M14a	P. brasiliense	Pectobacterium	P6	2014	production field	brasi1	4	3
M18a	P. brasiliense	Pectobacterium	P6	2014	production field	brasi1	4	3
M31b	P. brasiliense	Pectobacterium	P6	2014	production field	brasi6	4	3
M8a	P. brasiliense	Pectobacterium	P6	2014	production field	NA	4	3
MO30a	P. odoriferum	Pectobacterium	P6	2014	production field	odori1	4	3
M4TFa	D. solani	Dickeya	P6	2014	production field	solan1	4	3
M6b	D. solani	Dickeya	P6	2014	production field	solan1	4	3
M9a	D. solani	Dickeya	P6	2014	production field	solan1	4	3
M10a	D. solani	Dickeya	P6	2014	production field	solan1	4	3
M17a	D. solani	Dickeya	P6	2014	production field	solan1	4	3
M19a	D. solani	Dickeya	P6	2014	production field	solan1	4	3
M20a	D. solani	Dickeya	P6	2014	production field	solan1	4	3
M21a	D. solani	Dickeya	P6	2014	production field	solan1	4	3
M23a	D. solani	Dickeya	P6	2014	production field	solan1	4	3
M25a	D. solani	Dickeya	P6	2014	production field	solan1	4	3
M26a	D. solani	Dickeya	P6	2014	production field	solan1	4	3
M26TFa	D. solani	Dickeya	P6	2014	production field	solan1	4	3
M27a	D. solani	Dickeya	P6	2014	production field	solan1	4	3
M28a	D. solani	Dickeya	P6	2014	production field	solan1	4	3
M31a	D. solani	Dickeya	P6	2014	production field	solan1	4	3
MSol1a	D. solani	Dickeya	P6	2014	production field	solan1	4	3
MSol2a	D. solani	Dickeya	P6	2014	production field	solan1	4	3
MSol2b	D. solani	Dickeya	P6	2014	production field	solan1	4	3
15M17a	P. brasiliense	Pectobacterium	P6rep	2015	experimental parcel	brasi1	4	4
15M7GA	P. brasiliense	Pectobacterium	P6rep	2015	experimental parcel	NA	4	4
15M8GA	P. brasiliense	Pectobacterium	P6rep	2015	experimental parcel	NA	4	4
15M9GA	P. brasiliense	Pectobacterium	P6rep	2015	experimental parcel	NA	4	4
15M21a	P. brasiliense	Pectobacterium	P6rep	2015	experimental parcel	NA	4	4
15M11GA	P. parmentieri	Pectobacterium	P6rep	2015	experimental parcel	parme2	4	4
15M2GA	D. solani	Dickeya	P6rep	2015	experimental parcel	solan1	4	4
15M3GA	D. solani	Dickeya	P6rep	2015	experimental parcel	solan1	4	4
15M4GA	D. solani	Dickeya	P6rep	2015	experimental parcel	solan1	4	4
15M5GA	D. solani	Dickeya	P6rep	2015	experimental parcel	solan1	4	4
15M6GA	D. solani	Dickeya	P6rep	2015	experimental parcel	solan1	4	4
15M10GA	D. solani	Dickeya	P6rep	2015	experimental parcel	solan1	4	4
15M12GA	D. solani	Dickeya	P6rep	2015	experimental parcel	solan1	4	4
15M13PA	D. solani	Dickeya	P6rep	2015	experimental parcel	solan1	4	4
15M14PA	D. solani	Dickeya	P6rep	2015	experimental parcel	solan1	4	4
15M15PA	D. solani	Dickeya	P6rep	2015	experimental parcel	solan1	4	4
15M16PB	D. solani	Dickeya	P6rep	2015	experimental parcel	solan1	4	4
15M18a	D. solani	Dickeya	P6rep	2015	experimental parcel	solan1	4	4
15M19a	D. solani	Dickeya	P6rep	2015	experimental parcel	solan1	4	4
15M20a	D. solani	Dickeya	P6rep	2015	experimental parcel	solan1	4	4
15M22a	D. solani	Dickeya	P6rep	2015	experimental parcel	solan1	4	4
15M24a	D. solani	Dickeya	P6rep	2015	experimental parcel	solan1	4	4
15M25a	D. solani	Dickeya	P6rep	2015	experimental parcel	solan1	4	4
15M28a	D. solani	Dickeya	P6rep	2015	experimental parcel	solan1	4	4
15M30a	D. solani	Dickeya	P6rep	2015	experimental parcel	solan1	4	4
15M31a	D. solani	Dickeya	P6rep	2015	experimental parcel	solan1	4	4
15M32a	D. solani	Dickeya	P6rep	2015	experimental parcel	solan1	4	4
15M33a	D. solani	Dickeya	P6rep	2015	experimental parcel	solan1	4	4
15M34a	D. solani	Dickeya	P6rep	2015	experimental parcel	solan1	4	4
15M35a	D. solani	Dickeya	P6rep	2015	experimental parcel	solan1	4	4
15M22b	P. versatile	Pectobacterium	P6rep	2015	experimental parcel	versa8	4	4
K2A	D. dianthicola	Dickeya	P7	2015	production field	diant1	3	3
K4A	D. dianthicola	Dickeya	P7	2015	production field	diant1	3	3
K5A	D. dianthicola	Dickeya	P7	2015	production field	diant1	3	3
K8A	D. dianthicola	Dickeya	P7	2015	production field	diant1	3	3
K9A	D. dianthicola	Dickeya	P7	2015	production field	diant1	3	3
K11A	D. dianthicola	Dickeya	P7	2015	production field	diant1	3	3
K12A	D. dianthicola	Dickeya	P7	2015	production field	diant1	3	3
K13A	D. dianthicola	Dickeya	P7	2015	production field	diant1	3	3
K14A	D. dianthicola	Dickeya	P7	2015	production field	diant1	3	3
K15A	D. dianthicola	Dickeya	P7	2015	production field	diant1	3	3
K16A	D. dianthicola	Dickeya	P7	2015	production field	diant1	3	3
K17A	D. dianthicola	Dickeya	P7	2015	production field	diant1	3	3
K18A	D. dianthicola	Dickeya	P7	2015	production field	diant1	3	3
K20A	D. dianthicola	Dickeya	P7	2015	production field	diant1	3	3
K21A	D. dianthicola	Dickeya	P7	2015	production field	diant1	3	3
K22A	D. dianthicola	Dickeya	P7	2015	production field	diant1	3	3
K23A	D. dianthicola	Dickeya	P7	2015	production field	diant1	3	3
K24A	D. dianthicola	Dickeya	P7	2015	production field	diant1	3	3
K26A	D. dianthicola	Dickeya	P7	2015	production field	diant1	3	3
K27A	D. dianthicola	Dickeya	P7	2015	production field	diant1	3	3
K29A	D. dianthicola	Dickeya	P7	2015	production field	diant1	3	3
K32A	D. dianthicola	Dickeya	P7	2015	production field	diant1	3	3
K33A	D. dianthicola	Dickeya	P7	2015	production field	diant1	3	3
K25A	P. parmentieri	Pectobacterium	P7	2015	production field	parme1	3	3
K31A	P. parmentieri	Pectobacterium	P7	2015	production field	parme1	3	3
K1A	D. solani	Dickeya	P7	2015	production field	solan1	3	3
K6A	D. solani	Dickeya	P7	2015	production field	solan1	3	3
K7A	D. solani	Dickeya	P7	2015	production field	solan1	3	3
K10A	D. solani	Dickeya	P7	2015	production field	solan1	3	3
K19A	D. solani	Dickeya	P7	2015	production field	solan1	3	3
K28A	D. solani	Dickeya	P7	2015	production field	solan1	3	3
K30A	D. solani	Dickeya	P7	2015	production field	solan1	3	3
K34A	D. solani	Dickeya	P7	2015	production field	solan1	3	3
16K2a	D. dianthicola	Dickeya	P7rep	2016	experimental parcel	diant1	3	3
16K3a	D. dianthicola	Dickeya	P7rep	2016	experimental parcel	diant1	3	3
16K4a	D. dianthicola	Dickeya	P7rep	2016	experimental parcel	diant1	3	3
16K5a	D. dianthicola	Dickeya	P7rep	2016	experimental parcel	diant1	3	3
16K6a	D. dianthicola	Dickeya	P7rep	2016	experimental parcel	diant1	3	3
16K7a	D. dianthicola	Dickeya	P7rep	2016	experimental parcel	diant1	3	3
16K9a	D. dianthicola	Dickeya	P7rep	2016	experimental parcel	diant1	3	3
16K12a	D. dianthicola	Dickeya	P7rep	2016	experimental parcel	diant1	3	3
16K14a	D. dianthicola	Dickeya	P7rep	2016	experimental parcel	diant1	3	3
16K17a	D. dianthicola	Dickeya	P7rep	2016	experimental parcel	diant1	3	3
16K21a	D. dianthicola	Dickeya	P7rep	2016	experimental parcel	diant1	3	3
16K22a	D. dianthicola	Dickeya	P7rep	2016	experimental parcel	diant1	3	3
16K24a	D. dianthicola	Dickeya	P7rep	2016	experimental parcel	diant1	3	3
16K25a	D. dianthicola	Dickeya	P7rep	2016	experimental parcel	diant1	3	3
16K29a	D. dianthicola	Dickeya	P7rep	2016	experimental parcel	diant1	3	3
16K30a	D. dianthicola	Dickeya	P7rep	2016	experimental parcel	diant1	3	3
16K31a	D. dianthicola	Dickeya	P7rep	2016	experimental parcel	diant1	3	3
16K32a	D. dianthicola	Dickeya	P7rep	2016	experimental parcel	diant1	3	3
16K18a	P. parmentieri	Pectobacterium	P7rep	2016	experimental parcel	parme2	3	3
16K1a	D. solani	Dickeya	P7rep	2016	experimental parcel	solan1	3	3
16K10a	D. solani	Dickeya	P7rep	2016	experimental parcel	solan1	3	3
16K13a	D. solani	Dickeya	P7rep	2016	experimental parcel	solan1	3	3
16K15a	D. solani	Dickeya	P7rep	2016	experimental parcel	solan1	3	3
16K16a	D. solani	Dickeya	P7rep	2016	experimental parcel	solan1	3	3
16K19a	D. solani	Dickeya	P7rep	2016	experimental parcel	solan1	3	3
16K20a	D. solani	Dickeya	P7rep	2016	experimental parcel	solan1	3	3
16K23a	D. solani	Dickeya	P7rep	2016	experimental parcel	solan1	3	3
16K26a	D. solani	Dickeya	P7rep	2016	experimental parcel	solan1	3	3
16K27a	D. solani	Dickeya	P7rep	2016	experimental parcel	solan1	3	3
16K28a	D. solani	Dickeya	P7rep	2016	experimental parcel	solan1	3	3
Me25a	P. atrosepticum	Pectobacterium	P8	2015	production field	atros1	4	4
Me21a	P. parmentieri	Pectobacterium	P8	2015	production field	parme1	4	4
Me23b	P. polaris	Pectobacterium	P8	2015	production field	polar9	4	4
Me4a	D. solani	Dickeya	P8	2015	production field	solan1	4	4
Me5a	D. solani	Dickeya	P8	2015	production field	solan1	4	4
Me6a	D. solani	Dickeya	P8	2015	production field	solan1	4	4
Me7a	D. solani	Dickeya	P8	2015	production field	solan1	4	4
Me8a	D. solani	Dickeya	P8	2015	production field	solan1	4	4
Me9a	D. solani	Dickeya	P8	2015	production field	solan1	4	4
Me10a	D. solani	Dickeya	P8	2015	production field	solan1	4	4
Me11a	D. solani	Dickeya	P8	2015	production field	solan1	4	4
Me12a	D. solani	Dickeya	P8	2015	production field	solan1	4	4
Me13a	D. solani	Dickeya	P8	2015	production field	solan1	4	4
Me14a	D. solani	Dickeya	P8	2015	production field	solan1	4	4
Me15a	D. solani	Dickeya	P8	2015	production field	solan1	4	4
Me16a	D. solani	Dickeya	P8	2015	production field	solan1	4	4
Me17a	D. solani	Dickeya	P8	2015	production field	solan1	4	4
Me18a	D. solani	Dickeya	P8	2015	production field	solan1	4	4
Me22a	D. solani	Dickeya	P8	2015	production field	solan1	4	4
Me23a	D. solani	Dickeya	P8	2015	production field	solan1	4	4
Me24a	D. solani	Dickeya	P8	2015	production field	solan1	4	4
Me26a	D. solani	Dickeya	P8	2015	production field	solan1	4	4
Me27a	D. solani	Dickeya	P8	2015	production field	solan1	4	4
Me29a	D. solani	Dickeya	P8	2015	production field	solan1	4	4
Me31a	D. solani	Dickeya	P8	2015	production field	solan1	4	4
Me32a	D. solani	Dickeya	P8	2015	production field	solan1	4	4
Me33a	D. solani	Dickeya	P8	2015	production field	solan1	4	4
Me34a	D. solani	Dickeya	P8	2015	production field	solan1	4	4
Me35a	D. solani	Dickeya	P8	2015	production field	solan1	4	4
16Me2a	P. parmentieri	Pectobacterium	P8rep	2016	experimental parcel	parme1	2	2
16Me1a	D. solani	Dickeya	P8rep	2016	experimental parcel	solan1	2	2
16Me3a	D. solani	Dickeya	P8rep	2016	experimental parcel	solan1	2	2
16Me4a	D. solani	Dickeya	P8rep	2016	experimental parcel	solan1	2	2
16Me5a	D. solani	Dickeya	P8rep	2016	experimental parcel	solan1	2	2
16Me6a	D. solani	Dickeya	P8rep	2016	experimental parcel	solan1	2	2
16Me8a	D. solani	Dickeya	P8rep	2016	experimental parcel	solan1	2	2
16Me9a	D. solani	Dickeya	P8rep	2016	experimental parcel	solan1	2	2
16Me10a	D. solani	Dickeya	P8rep	2016	experimental parcel	solan1	2	2
16Me11a	D. solani	Dickeya	P8rep	2016	experimental parcel	solan1	2	2
16Me12a	D. solani	Dickeya	P8rep	2016	experimental parcel	solan1	2	2
16Me13a	D. solani	Dickeya	P8rep	2016	experimental parcel	solan1	2	2
16Me14a	D. solani	Dickeya	P8rep	2016	experimental parcel	solan1	2	2
16Me15a	D. solani	Dickeya	P8rep	2016	experimental parcel	solan1	2	2
16Me16a	D. solani	Dickeya	P8rep	2016	experimental parcel	solan1	2	2
16Me17a	D. solani	Dickeya	P8rep	2016	experimental parcel	solan1	2	2
16Me18a	D. solani	Dickeya	P8rep	2016	experimental parcel	solan1	2	2
16Me19a	D. solani	Dickeya	P8rep	2016	experimental parcel	solan1	2	2
16Me20a	D. solani	Dickeya	P8rep	2016	experimental parcel	solan1	2	2
16Me21a	D. solani	Dickeya	P8rep	2016	experimental parcel	solan1	2	2
16Me23a	D. solani	Dickeya	P8rep	2016	experimental parcel	solan1	2	2
16Me24a	D. solani	Dickeya	P8rep	2016	experimental parcel	solan1	2	2
16Me25a	D. solani	Dickeya	P8rep	2016	experimental parcel	solan1	2	2
16Me26a	D. solani	Dickeya	P8rep	2016	experimental parcel	solan1	2	2
16Me27a	D. solani	Dickeya	P8rep	2016	experimental parcel	solan1	2	2
16Me28a	D. solani	Dickeya	P8rep	2016	experimental parcel	solan1	2	2
16Me29a	D. solani	Dickeya	P8rep	2016	experimental parcel	solan1	2	2
16Me30a	D. solani	Dickeya	P8rep	2016	experimental parcel	solan1	2	2
16Me31a	D. solani	Dickeya	P8rep	2016	experimental parcel	solan1	2	2
16Me32a	D. solani	Dickeya	P8rep	2016	experimental parcel	solan1	2	2
A27a	P. carotovorum	Pectobacterium	P9	2015	production field	carot2	4	3
A33b	P. carotovorum	Pectobacterium	P9	2015	production field	carot3	4	3
A3b	D. dianthicola	Dickeya	P9	2015	production field	diant1	4	3
A4a	D. dianthicola	Dickeya	P9	2015	production field	diant1	4	3
A6a	D. dianthicola	Dickeya	P9	2015	production field	diant1	4	3
A8a	D. dianthicola	Dickeya	P9	2015	production field	diant1	4	3
A9a	D. dianthicola	Dickeya	P9	2015	production field	diant1	4	3
A10a	D. dianthicola	Dickeya	P9	2015	production field	diant1	4	3
A11a	D. dianthicola	Dickeya	P9	2015	production field	diant1	4	3
A12a	D. dianthicola	Dickeya	P9	2015	production field	diant1	4	3
A13a	D. dianthicola	Dickeya	P9	2015	production field	diant1	4	3
A14a	D. dianthicola	Dickeya	P9	2015	production field	diant1	4	3
A15a	D. dianthicola	Dickeya	P9	2015	production field	diant1	4	3
A16a	D. dianthicola	Dickeya	P9	2015	production field	diant1	4	3
A17b	D. dianthicola	Dickeya	P9	2015	production field	diant1	4	3
A18a	D. dianthicola	Dickeya	P9	2015	production field	diant1	4	3
A20a	D. dianthicola	Dickeya	P9	2015	production field	diant1	4	3
A21a	D. dianthicola	Dickeya	P9	2015	production field	diant1	4	3
A22a	D. dianthicola	Dickeya	P9	2015	production field	diant1	4	3
A23a	D. dianthicola	Dickeya	P9	2015	production field	diant1	4	3
A24a	D. dianthicola	Dickeya	P9	2015	production field	diant1	4	3
A25a	D. dianthicola	Dickeya	P9	2015	production field	diant1	4	3
A26a	D. dianthicola	Dickeya	P9	2015	production field	diant1	4	3
A28a	D. dianthicola	Dickeya	P9	2015	production field	diant1	4	3
A29a	D. dianthicola	Dickeya	P9	2015	production field	diant1	4	3
A30a	D. dianthicola	Dickeya	P9	2015	production field	diant1	4	3
A32a	D. dianthicola	Dickeya	P9	2015	production field	diant1	4	3
A35a	D. dianthicola	Dickeya	P9	2015	production field	diant1	4	3
A19a	P. punjabense	Pectobacterium	P9	2015	production field	punja1	4	3
16A1a	D. dianthicola	Dickeya	P9rep	2016	experimental parcel	diant1	4	3
16A3bisa	D. dianthicola	Dickeya	P9rep	2016	experimental parcel	diant1	4	3
16A4a	D. dianthicola	Dickeya	P9rep	2016	experimental parcel	diant1	4	3
16A5a	D. dianthicola	Dickeya	P9rep	2016	experimental parcel	diant1	4	3
16A6a	D. dianthicola	Dickeya	P9rep	2016	experimental parcel	diant1	4	3
16A7a	D. dianthicola	Dickeya	P9rep	2016	experimental parcel	diant1	4	3
16A8a	D. dianthicola	Dickeya	P9rep	2016	experimental parcel	diant1	4	3
16A9bisa	D. dianthicola	Dickeya	P9rep	2016	experimental parcel	diant1	4	3
16A10a	D. dianthicola	Dickeya	P9rep	2016	experimental parcel	diant1	4	3
16A11bisa	D. dianthicola	Dickeya	P9rep	2016	experimental parcel	diant1	4	3
16A12a	D. dianthicola	Dickeya	P9rep	2016	experimental parcel	diant1	4	3
16A13a	D. dianthicola	Dickeya	P9rep	2016	experimental parcel	diant1	4	3
16A14a	D. dianthicola	Dickeya	P9rep	2016	experimental parcel	diant1	4	3
16A15a	D. dianthicola	Dickeya	P9rep	2016	experimental parcel	diant1	4	3
16A16a	D. dianthicola	Dickeya	P9rep	2016	experimental parcel	diant1	4	3
16A17a	D. dianthicola	Dickeya	P9rep	2016	experimental parcel	diant1	4	3
16A18a	D. dianthicola	Dickeya	P9rep	2016	experimental parcel	diant1	4	3
16A19a	D. dianthicola	Dickeya	P9rep	2016	experimental parcel	diant1	4	3
16A20a	D. dianthicola	Dickeya	P9rep	2016	experimental parcel	diant1	4	3
16A21a	D. dianthicola	Dickeya	P9rep	2016	experimental parcel	diant1	4	3
16A23a	D. dianthicola	Dickeya	P9rep	2016	experimental parcel	diant1	4	3
16A25a	D. dianthicola	Dickeya	P9rep	2016	experimental parcel	diant1	4	3
16A26a	D. dianthicola	Dickeya	P9rep	2016	experimental parcel	diant1	4	3
16A27a	D. dianthicola	Dickeya	P9rep	2016	experimental parcel	diant1	4	3
16A29a	D. dianthicola	Dickeya	P9rep	2016	experimental parcel	diant1	4	3
16A30a	D. dianthicola	Dickeya	P9rep	2016	experimental parcel	diant1	4	3
16A28a	P. parmentieri	Pectobacterium	P9rep	2016	experimental parcel	parme1	4	3
16A2a	P. parmentieri	Pectobacterium	P9rep	2016	experimental parcel	parme3	4	3
16A32a	D. solani	Dickeya	P9rep	2016	experimental parcel	solan1	4	3
16A33b	D. solani	Dickeya	P9rep	2016	experimental parcel	solan1	4	3

## Sheet: 2.2 isolates in inhibition test
strain	plot	year	species
1C1	P1	2013	P. polaris
3C1	P1	2013	P. atrosepticum
7C1	P1	2013	P. carotovorum
15C1	P1	2013	P. brasiliense
28C1	P1	2013	P. atrosepticum
56C2	P2	2013	D. dianthicola
H7aa1	P2rep	2014	P. polaris
H18a	P3	2014	P. atrosepticum
H21a	P3	2014	P. parmentieri
R3a	P4	2014	P. atrosepticum
R17a	P4	2014	P. versatile
R29	P4	2014	P. polaris
Sp1a	P5	2014	D. solani
Sp11a	P5	2014	P. versatile
MO30a	P6	2014	P. odoriferum
M31b	P6	2014	P. brasiliense
K1A	P7	2015	D. solani
K2A	P7	2015	D. dianthicola
Me4a	P8	2015	D. solani
Me25a	P8	2015	P. atrosepticum
A4a	P9	2015	D. dianthicola
A19a	P9	2015	P. punjabense
A27a	P9	2015	P. carotovorum
A33b	P9	2015	P. carotovorum
Am4a	P10	2015	P. brasiliense
Am15a	P10	2015	P. parmentieri
M16P11	P11	2016	P. atrosepticum
M34P11	P11	2016	P. versatile
K26P12	P12	2016	D. dianthicola
CH3	P13	2016	P. parmentieri
CH16	P13	2016	D. solani
CH22	P13	2016	P. parmentieri
CH28	P13	2016	P. atrosepticum
P15I7	P15	2017	P. parvum
P15I13	P15	2017	P. brasiliense
P15I14	P15	2017	P. brasiliense
P15I20	P15	2017	P. parmentieri
P15I21	P15	2017	P. odoriferum
P15I29	P15	2017	D. dianthicola
P16-7	P16	2017	P. versatile
P17B11	P17	2017	D. solani
